# Supplementary material for: Real-World Impact of SABR on Stage I Non-Small-Cell Lung Cancer Outcomes at a Scottish Cancer Centre
Source: Cancers (Basel). 2023 Feb 23;15(5):1431. doi: 10.3390/cancers15051431 (PMC10000454; doi:10.3390/cancers15051431)
Supplement: Supplementary file 1 [file cancers-15-01431-s001.zip]

Archive with 1 entries (1 files):
- cancers-2124885-supplementary.pdf
